# Supplementary material for: Differences in mediolateral dynamic stability during gait initiation according to whether the non-paretic or paretic leg is used as the leading limb
Source: PLoS One. 2022 Apr 27;17(4):e0267577. doi: 10.1371/journal.pone.0267577 (PMC9045617; doi:10.1371/journal.pone.0267577)
Supplement: S1 File — (XLSX) [file pone.0267577.s001.xlsx]

## Sheet: Sheet1
	raw values													averaged values
	%MoS			%MoS			%MoS			%MoS					%MoS	%MoS	%MoS	%MoS			Duration	Duration	Duration	Duration	Duration	Duration			Step Length	Step Length	Step Length	Step Length			Lateral pelvic tilt angle	Lateral pelvic tilt angle
	Paretic leading limb			Non-Paretic leading limb			Paretic leading limb			Non-Paretic leading limb					Paretic leading limb	Non-Paretic leading limb	Paretic leading limb	Non-Paretic leading limb			Paretic leading limb	Non-Paretic leading limb	Paretic leading limb	Non-Paretic leading limb	Paretic leading limb	Non-Paretic leading limb			Paretic leading limb	Non-Paretic leading limb	Paretic leading limb	Non-Paretic leading limb			Paretic leading limb	Non-Paretic leading limb
	FO			FO			IC			IC					FO	FO	IC	IC			Postural Phase	Postural Phase	Monopodal Phase	Monopodal Phase	Double Support Phase	Double Support Phase			First step	First step	Second step	Second step			FO	FO
No.	1st trial	2nd trial	3rd trial	1st trial	2nd trial	3rd trial	1st trial	2nd trial	3rd trial	1st trial	2nd trial	3rd trial		No.	%MoSParetic leading limbFO	%MoSNon-Paretic leading limbFO	%MoSParetic leading limbIC	%MoSNon-Paretic leading limbIC		No.	DurationParetic leading limbPostural Phase	DurationNon-Paretic leading limbPostural Phase	DurationParetic leading limbMonopodal Phase	DurationNon-Paretic leading limbMonopodal Phase	DurationParetic leading limbDouble Support Phase	DurationNon-Paretic leading limbDouble Support Phase		No.	Step LengthParetic leading limbFirst step	Step LengthNon-Paretic leading limbFirst step	Step LengthParetic leading limbSecond step	Step LengthNon-Paretic leading limbSecond step		No.	Lateral pelvic tilt angleParetic leading limbFO	Lateral pelvic tilt angleNon-Paretic leading limbFO
1	96.0595	108.27	93.5035	105.849	115.484	121.52	148.175	158.261	163.16	152.997	176.904	172.93		1	99.2778	114.285	156.532	167.611		1	0.286113	0.275	0.358333	0.31389	0.191667	0.288887		1	0.207678	0.25662	0.260226	0.222683		1	4.53831	1.41809
2	86.2942	79.9209	88.8868	189.943	145.551	157.681	136.315	151.365	150.706	269.599	234.519	261.287		2	85.034	164.391	146.129	255.135		2	0.11389	0.463887	0.583333	0.258333	0.68611	0.222223		2	0.152495	0.113088	0.0973771	0.100691		2	5.25186	-1.29795
3	110.759			230.239	326.694		137.829			276.85	300.756			3	110.759	278.466	137.829	288.803		3	0.275	0.89167	0.28333	0.35	0.775	0.47083		3	0.111526	0.0733902	0.0667225	0.146199		3	5.26862	2.97657
4	138.358			107.3			215.913			210.962	256.32			4	107.3	138.358	233.641	215.913		4	0.235	0.36	0.415	0.785	0.31	0.635		4	0.0512094	0.114406	0.0693563	0.0734938		4	1.78826	2.32335
5	74.0571	79.9912	96.4671	100.441	106.512	112.521	166.118	159.067	157.676	166.813	208.874	199.881		5	83.5051	106.491	160.954	191.856		5	0.146667	0.16	0.556667	0.333333	0.366667	0.286667		5	0.250209	0.21005	0.223044	0.253122		5	2.87799	2.51346
6	115.584	63.6364	92.1961	99.7644	98.2089	90.9568	198.462	139.821	178.697	175.128	159.449	146.797		6	90.4722	96.31	172.327	160.458		6	0.196667	0.186667	0.43	0.336667	0.35	0.343333		6	0.224253	0.20544	0.206184	0.251209		6	5.53955	2.83074
7	63.1406	74.3192	72.1935	120.376	109.497	106.66	139.818	164.222	155.892	206.933	201.503	224.54		7	69.8844	112.178	153.311	210.992		7	0.18	0.536667	0.556667	0.36	0.41	0.243333		7	0.229358	0.246761	0.222356	0.179741		7	4.47531	0.79133
8	65.9904	73.8176		109.811		96.2458	89.816	94.4983		162.184		139.497		8	69.904	103.029	92.1572	150.84		8	0.366665	0.408333	0.37917	0.283333	0.604165	2.14722		8	0.144327	0.195055	0.151464	0.117708		8	8.60186	3.79269
9	77.5199	84.3551	64.6988		128.492	124.015	160.066	162.013	141.55		210.12	186.333		9	75.5246	126.253	154.543	198.227		9	0.255553	0.305557	0.52778	0.29444	0.419443	0.286117		9	0.161228	0.215329	0.147127	0.165578		9	4.59303	-0.603848
10	90.0737	96.0872	91.4198	107.33	95.6153	93.0808	159.651	158.489	130.058	179.995	146.928	155.419		10	92.5269	98.6754	149.399	160.781		10	0.193333	0.116667	0.38	0.266667	0.206667	0.206667		10	0.249607	0.253203	0.161722	0.222738		10	2.2763	-1.4168
11	89.0865	79.6818	83.7077	80.0863	83.7901	79.6512	166.334	163.063	156.174	128.745	135.712	136.871		11	84.1586	81.1758	161.857	133.776		11	0.122223	0.294443	0.477777	0.333333	0.21111	0.261113		11	0.176578	0.205215	0.260108	0.211648		11	3.19846	1.2585
12	96.1713	94.9699	106.36	92.4819	111.935	124.081	181.973	184.607	213.184	166.047	172.703	205.849		12	99.1672	109.499	193.255	181.533		12	0.126667	0.12	0.426667	0.29	0.19	0.25		12	0.28942	0.230389	0.23523	0.290379		12	4.1565	4.63141
13	90.2326	83.3276	87.8809	85.1384	81.6157		145.441	162.028	154.297	142.875	142.16			13	87.147	83.377	153.922	142.517		13	0.141667	0.1	0.405557	0.4	0.138887	0.15833		13	0.342498	0.307577	0.36587	0.327895		13	1.64413	-0.316077
14	95.1546	100.991	97.2801	80.4692	101.823	100.776	168.754	166.944	160.433	133.733	141.371	159.765		14	97.8084	94.356	165.377	144.956		14	0.19722	0.127777	0.32778	0.391667	0.225	0.21111		14	0.248825	0.36002	0.326713	0.310482		14	1.62216	-4.0227
15	96.916	82.8588	93.3738	69.0166	90.0073	79.4089	168.9	164.865	169.799	88.9457	163.042	128.382		15	91.0495	79.4776	167.855	126.79		15	0.0666633	0.183333	0.338893	0.252777	0.28611	0.213887		15	0.154279	0.206721	0.141829	0.144944		15	3.52859	3.16427
16		95.9262		99.5309	90.1312	116.45	147.932	182.168		183.67	162.269	171.458		16	95.9262	102.037	165.05	172.466		16	0.144443	0.127777	0.422223	0.33611	0.200003	0.23611		16	0.328724	0.315894	0.367218	0.308446		16	4.77748	7.16555
17	90.119	104.774	104.059	113.265	130.504		223.942	220.647	253.587	193.554	223.002			17	99.6505	121.885	232.725	208.278		17	0.147223	0.137505	0.452777	0.279165	0.122223	0.141665		17	0.301172	0.272997	0.21421	0.244948		17	5.30858	2.46326
18	70.4381	70.152		147.189	128.301	114.687	134.59	138.946	150.772	192.71	163.001	163.829		18	70.2951	130.059	141.436	173.18		18	0.177777	0.372223	0.67778	0.28611	0.391667	0.41111		18	0.188535	0.133633	0.112422	0.13021		18	5.64507	1.83568
19	83.7965	77.779	85.8631	109.065	117.243	120.046	160.124	152.157	162.526	166.272	147.55	162.023		19	82.4795	115.451	158.269	158.615		19	0.14167	0.188887	0.408333	0.255553	0.283333	0.3		19	0.211363	0.172342	0.192025	0.211813		19	4.12291	-0.925607
20	76.4759	74.4717	64.7889	86.8886	85.2173	114.374	147.845	124.025	108.886	170.517	193.287	203.148		20	71.9122	95.4933	126.919	188.984		20	0.244443	0.23333	0.530553	0.441667	0.35	0.372223		20	0.208386	0.214165	0.115627	0.119968		20	5.38574	1.6706
21	89.6654	100.962	90.3161	123.412	134.868	128.197	204.942	192.676	213.102	197.23	224.653	218.114		21	93.6477	128.826	203.573	213.333		21	0.149997	0.122227	0.483333	0.266667	0.180557	0.224997		21	0.254033	0.252266	0.258571	0.257828		21	-1.82982	-2.80935
22	69.6664	80.9036	88.6485	97.5331	140.894	150.345	181.639	179.728	181.474	162.603	205.024	242.763		22	79.7395	129.591	180.947	203.463		22	0.119447	0.183333	0.44444	0.272223	0.150003	0.15833		22	0.341683	0.336717	0.284694	0.350129		22	-5.093	-7.17604
23	86.3577	90.1558	91.7097	76.3014	91.9024	100.486	151.509	162.145	171.679	118.567	148.645	169.471		23	89.4077	89.5632	161.778	145.561		23	0.27222	0.272227	0.48889	0.35833	0.28611	0.238887		23	0.220359	0.250481	0.212526	0.19481		23	2.41758	-1.42511
24	110.089	95.562	86.4084	130.813	115.31	143.668	204.609	146.501	148.836	175.285	183.478	208.04		24	97.353	129.931	166.649	188.934		24	0.119447	0.202777	0.663887	0.24722	0.247223	0.383337		24	0.0933566	0.0736318	0.0359012	0.0767093		24	2.44474	-1.64285
25	68.43	88.431	88.2415	141.133	136.108	119.255	97.3067	123.137	140.373	166.738	160.044	135.75		25	81.7008	132.165	120.272	154.177		25	0.33889	0.505557	0.411113	0.183333	0.519443	0.672223		25	0.101055	0.102688	0.0694801	0.121543		25	2.00373	-2.10232
26	91.9027	70.8666	81.6508	101.222	91.8112		124.413	149.356	149.74	199.634	173.909			26	81.4733	96.5167	141.17	186.772		26	0.11111	0.14167	0.627777	0.35	0.386113	0.524995		26	0.209655	0.196012	0.145248	0.147652		26	7.37155	1.06417
27	69.0271	67.5661		131.606	133.837	138.06	105.4	102.465	121.04	181.859	181.491	197.54		27	68.2966	134.501	109.635	186.963		27	0.19583	0.25556	0.69167	0.216663	0.47917	0.330557		27	0.131482	0.162243	0.152596	0.15705		27	-9.67498	-10.7915
28	82.9164	88.9969	80.9422	94.8752	107.993		156.244	178.184	158.738	165.313	178.122			28	84.2852	101.434	164.389	171.717		28	0.177777	0.170835	0.41111	0.324995	0.19167	0.225005		28	0.250368	0.246772	0.25697	0.254962		28	5.56142	5.17727
29	84.2268	95.4048	84.005	96.7961	97.0224	100.351	141.585	189.048	140.204	159.619	161.563	177.404		29	87.8789	98.0564	156.946	166.195		29	0.20278	0.0944467	0.327773	0.36667	0.119447	0.230553		29	0.278273	0.29444	0.145653	0.240409		29	9.31789	5.70473
30	100.998	94.4672		57.8564	82.1885		151.189	144.636		91.8633	139.936			30	97.7326	70.0224	147.912	115.9		30	0.18333	0.362505	0.21667	0.349995	0.22083	0.220835		30	0.0825648	0.256472	0.226333	0.0846296		30	4.71177	3.44082
31	125.006	120.467	92.1395	89.08	93.8339	94.9408	172.313	182.668	147.608	118.988	133.628	129.93		31	112.537	92.6182	167.53	127.515		31	0.141663	0.0972233	0.27778	0.255557	0.141667	0.174997		31	0.280813	0.307903	0.31215	0.249093		31	-5.2499	-4.81346
32	102.526	108.48	100.88	81.0784	87.6462	80.6148	140.163	140.762	131.438	125.373	151.792	125.332		32	103.962	83.1131	137.454	134.165		32	0.12222	0.0722233	0.222223	0.369447	0.183333	0.191667		32	0.138414	0.21751	0.169608	0.14655		32	3.1773	2.50312
33	79.5566	79.4745	83.9278	130.632	128.653		149.566	154.617	150.066	214.175	213.711			33	80.9863	129.643	151.416	213.943		33	0.14722	0.175	0.475	0.24583	0.269443	0.29167		33	0.143549	0.11915	0.0860911	0.110567		33	8.45031	3.34453
34	96.7548	85.8626	84.9736	89.7025	87.9048	105.569	157.956	148.665	159.939	158.78	154.879	163.661		34	89.197	94.392	155.52	159.107		34	0.130553	0.155557	0.347223	0.313887	0.152777	0.144447		34	0.257594	0.285459	0.336825	0.288056		34	2.81092	1.03084
35	60.5065	54.6488	61.716	140.953	110.319	132.333	100.634	88.5807	99.0505	210.443	213.343	202.719		35	58.9571	127.868	96.0884	208.835		35	0.238887	0.213887	0.7	0.219447	0.508337	0.447223		35	0.120616	0.134929	0.140096	0.118922		35	-0.104141	-2.56219
36	41.4647	75.203		208.01	233.252		118.921	118.275		177.009	192.384			36	58.3339	220.631	118.598	184.697		36	0.19167	0.349995	0.758335	0.745835	0.5	0.520835		36	0.155639	0.0695741	0.122182	0.200133		36	1.6111	3.83818
37	65.1696	61.6089	80.9814	183.307	137.841	137.622	114.428	99.2214	132.583	244.945	162.393	187.777		37	69.2533	152.923	115.411	198.372		37	0.25278	0.227777	0.569443	0.233333	0.172223	1.27222		37	0.194262	0.126502	-0.0171793	0.133314		37	9.85877	3.21086
38	57.7183			120.804			101.757			133.205				38	57.7183	120.804	101.757	133.205		38	0.225	0.30834	0.366665	0.20833	1.77084	1.58333		38	0.0639913	0.164884	0.0343256	0.00924419		38	7.02404	0.872577
														Median	86.0905	110.838	155.031	172.823		Median	0.178888	0.195832	0.428333	0.304163	0.276388	0.273615		Average	0.198668	0.207893	0.181813	0.188829		Median	4.13971	1.3383
	trials with no instruction
